# Supplementary material for: Revisiting the in vivo GlnR-binding sites at the genome scale in Bacillus subtilis
Source: BMC Res Notes. 2017 Aug 23;10:422. doi: 10.1186/s13104-017-2703-9 (PMC5569456; doi:10.1186/s13104-017-2703-9)
Supplement: Supplementary file 2 — Additional file 2: Table S1. Mapping of GlnR DNA binding sites by ChIP-on-chip. ChIP-on-chip experiments were performed and data were analysed as previously described [32] using the method described by Reppas et al. [34]. GlnR was purified in two biological replicates for each condition of growth. This table lists all significantly enriched DNA regions by ChIP-on-chip experiment performed with a GlnRSPA expressing Bacillus subtilis strain. [file 13104_2017_2703_MOESM2_ESM.xls]

## Sheet: Legend
Table S1: Mapping of GlnRSPA DNA binding sites by ChIP-on-chip
ChIP-on-chip experiments were performed and data were analysed as previously described (Nicolas et al., 2012) using the method described by Reppas et al.(2006). GlnR was purified in two biological replicates for each condition of growth. This table lists all significantly enriched DNA regions by ChIP-on-chip experiment performed with a GlnRSPA expressing Bacillus subtilis strain.
Column legend	Description
PeakPosition	Position of the peak on the B. subtilis chromosome according to GenBank AL009126.3. The log2 enrichment ratio is corrected for dye bias using loess regression on the MA plot. After correction the signal is smoothed by two rounds of sliding window averaging. The sliding window contains 29 probes (the middle probe and 14 probes on each side) which corresponds approximately to 320 bp. Maxima (resp. …
Height	Height of the peak (log2 enrichment ratio) compared to the local background. This is the difference of log2 ratio between the value of the smoothed signal at the peak and the lowest of the adjacent minima.
ChipScore	The ChipScore score is based on the distribution of heights and estimates for one peak its relative distance from the upper quartile range. It is equal to the height of the peak (height) minus the median value of the local height of peaks for the whole chromosome (m) divided by the upper quartile of the distribution of heights (uQ) minus the median value of the height of peaks for the whole chrom…
Intergenic	Indicates if the peak position corresponds to an intergenic (TRUE) or intragenic (FALSE) position.
NearbyGene	Gene name in Genbank file AL009126.3 of loci having their start codon less than 500 bp away of the peak. If there is more than one gene within 500 bp from either sides of the peak, all the genes are indicated separated by comma.
DistanceFromStart	Distances between the peak and the start of locus listed in NearbyGene column. The distance is negative when the peak is upstream of the start codon and positive when the peak is downstream of the start codon. If there is more than one gene within 500 bp from either sides of the peak, all the distances are indicated separated by comma.
Locus_tag	Accession number according to the GenoList database (http://genodb.pasteur.fr/cgi-bin/WebObjects/GenoList/SubtiList). 'new' specified newly identified transcribed regions according to Nicolas et al. (2012).
Replicate	Identity of the ChIP-on-chip experiment. 'repl1' and 'repl2' are for the 2 biological replicates.
Function	The function of each gene is indicated according to the GenoList database.
Sequence of TnrA box	The sequence of each of the known or putative 17-bp long GlnR/TnrA boxes is indicated (Yoshida et al., 2003; RegTransBase). The asterisks indicate degenerated GlnR/TnrA box proposed in (Mirouze et al., 2015). The position of the first nucleotide of each of the GlnR/TnrA-boxes from the translation start site (+1) of the neighboring gene is indicated.
Regulon	The members of known regulons are indicated according to the SubtiWiki database (http://www.subtiwiki.uni-goettingen.de/) and the reannotation data (Nicolas et al., 2012).
Functional_categorie	The categorie of each gene is indicated according to the SubtiWiki database.
References:	Nicolas, P. et al. Science. 2012. 335:1103-1106.
	Reppas, N.B. et al. Mol Cell. 2006. 24:747-757.
	Rochat, T. et al. Nucleic Acids Res. 2012. 40:9571-9583.
	Yoshida, K. et al., Mol Microbiol. 2003. 49: 157-165.
	Mirouze, N. et al., MicrobiologyOpen, 2015. 4:423-435.

## Sheet: Peaks
			Column NearbyGene:
				in red, gene whose expression is known to be repressed by GlnR (SubtiWiki database)
			Column Regulon:
				in red, gene whose expression is known to be repressed by TnrA (SubtiWiki database)
				in green, gene whose expression is known to be activated by TnrA (SubtiWiki database)
				in purple, gene whose promoter region is bound by TnrA in vivo but whose TnrA-dependent trancriptional regulation was not validated (Mirouze et al., 2015)
PeakPosition	Height	ChipScore	Intergenic	NearbyGene	Locus_tag	DistanceFromStart	Replicate	Function	Sequence of GlnR/TnrA box	Regulon	Functional_categorie
226848	1.516	13.183	FALSE	ybxG	BSU02060	282	repl2	ybxG:putative amino acid permease			transporters
226860	1.822	14.3221	FALSE	ybxG	BSU02060	294	repl1
358122	1.359	10.179	FALSE	nasD	BSU03300	59	repl1	nasD:assimilatory nitrite reductase subunit	nasD -85 TGTTACATTTTATAACA	NsrR, ResD, TnrA	utilization of nitrogen sources other than amino acids
358156	1.169	9.70426	FALSE	nasD	BSU03300	25	repl2
362698	0.798	5.15884	FALSE	nasB;nasA	BSU03320;BSU03330	59;-239	repl1	nasB: nitrate reductase	nasB -82 TGTAAGTTTTTGTGACA	TnrA	utilization of nitrogen sources other than amino acids
362742	0.947	7.4787	FALSE	nasB;nasA	BSU03320;BSU03330	15;-195	repl2	nasA: nitrate transporter	nasA -82 TGTCACAAAAACTTACA	TnrA	utilization of nitrogen sources other than amino acids
406930	0.796	5.96491	FALSE	ycxD	BSU03560	799	repl2	ycxD:putative transcriptional regulator			transcription factors and their control
406940	0.813	5.29306	FALSE	ycxD	BSU03560	809	repl1
417930	1.174	8.52349	TRUE	yclG;dtpT	BSU03680;BSU03670	-63;-217	repl1	dtpT:peptide transporter	dtpT -212 TCTAAAATTTTATTAAA; dtpT -175 TGTAAGAAAATCTCACG	ScoC, TnrA	transporters, utilization of nitrogen sources other than amino acids
417962	1.022	8.23058	TRUE	yclG;dtpT	BSU03680;BSU03670	-31;-249	repl2
456848	2.296	18.5638	TRUE	ycsF	BSU04050	-175	repl1	ycsF:putative nitrogen-containing heterocycle degradation enzyme	ycsF-145 TGGTAGGTTTTCTGACA; ycsF -52 CGGGACAATAAATGACA	KipR, TnrA	poorly characterized/ putative enzymes
456980	2.28	20.8421	TRUE	ycsF	BSU04050	-43	repl2
458662	0.982	6.80537	FALSE	ycsI	BSU04070	-387	repl1	ycsI:conserved hypothetical protein		KipR, TnrA	proteins of unknown function
458762	0.951	7.5188	FALSE	ycsI	BSU04070	-287	repl2
492466	0.848	5.60626	TRUE	mntH;ydaS	BSU04360;BSU04370	-42;445	repl1	mntH: manganese transporter		MntR	transporters, trace metal homeostasis
492554	0.873	6.73684	TRUE	mntH;ydaS	BSU04360;BSU04370	-130;357	repl2	ydaS:conserved hypothetical protein		SigB	proteins of unknown function
545584	0.801	5.18568	TRUE	yddJ	BSU04990	-11	repl1	yddJ:putative lipoprotein		AbrB	proteins of unknown function
545596	0.846	6.46617	FALSE	yddJ	BSU04990	1	repl2
549622	0.81	5.26622	FALSE	yddM	BSU05030;BSU05020	912	repl1	yddM:putative helicase			proteins of unknown function
549632	0.851	6.51629	FALSE	yddM	BSU05030;BSU05020	922	repl2
678794	0.635	4.35088	FALSE	bdhA	BSU06240	157	repl2	bdhA:acetoin reductase/2,3-butanediol dehydrogenase		AbrB	carbon core metabolism
678828	0.743	4.66667	FALSE	bdhA	BSU06240	123	repl1
732958	0.706	5.06266	FALSE	swrC;yerO	BSU06710;BSU06700	42;-135	repl2	swrC:transporter involved in surfactin self-resistance			resistance against toxins/ antibiotics
732970	0.796	5.14094	FALSE	swrC;yerO	BSU06710;BSU06700	54;-147	repl1	yerO:putative transcriptional regulator (TetR/AcrR family)			transcription factors and their control
1033270	0.958	7.58897	FALSE	yhdP	BSU09550	127	repl2	yhdP:potential magnesium efflux pump			metal ion homeostasis
1033314	0.873	5.82998	FALSE	yhdP	BSU09550	83	repl1
1151970	1.121	9.22306	FALSE	yisJ;yisK	BSU10740;BSU10750	119;-274	repl2	yisJ:putative spore coat protein			sporulation
1151992	1.229	9.01566	FALSE	yisJ;yisK	BSU10740;BSU10750	97;-252	repl1	yisK:putative catabolic enzyme			poorly characterized/ putative enzymes
1219532	0.69	4.90226	TRUE	oppA;trpS	BSU11430;BSU11420	-317;-427	repl2	oppA: oligopeptide ABC transporter	oppA -231 TGGAAGAAAAACTAACG	ScoC, TnrA	utilization of nitrogen sources other than amino acids, genetic competence
1219576	0.681	4.11186	TRUE	oppA;trpS	BSU11430;BSU11420	-273;-471	repl1
1250828	0.834	5.48098	FALSE	cotY;cotX	BSU11750;BSU11760	-324;346	repl1	cotY:outer spore coat protein		GerE, GerR, SigK	sporulation
1250838	0.889	6.89724	FALSE	cotY;cotX	BSU11750;BSU11760	-334;336	repl2	cotX:spore coat protein		GerE, SigK	sporulation
1264886	0.89	6.90727	FALSE	yjcM;yjcN	BSU11910;BSU11920	45;-171	repl2	yjcM:unknown		AbrB	proteins of unknown function
1264918	0.79	5.08725	FALSE	yjcM;yjcN	BSU11910;BSU11920	13;-139	repl1	yjcN:unknown		Rok	proteins of unknown function
1318026	0.96	6.6085	FALSE	xlyB	BSU12460	491	repl1	xlyB:N-acetylmuramoyl-L-alanine amidase; bacteriophage PBSX protein			PBSX prophage
1318070	0.898	6.98747	FALSE	xlyB	BSU12460	535	repl2
1372510	0.764	5.64411	FALSE	hmp;ykhA	BSU13040;BSU13030	-282;475	repl2	hmp:flavohemoglobin		NsrR, ResD	resistance against other toxic compounds
1372564	0.741	4.64877	TRUE	hmp	BSU13040	-228	repl1	ykhA:putative acyl-CoA hydrolase			poorly characterized/ putative enzymes
1392948	2.17	19.7393	FALSE	ykoH	BSU13260	305	repl2	ykoH:two-component sensor histidine kinase [YkoG]	ykoH +330 TGTGAGGAAACCTGACG*	TnrA secondary regulon (Mirouze et al., 2015)
1392958	2.463	20.0582	FALSE	ykoH	BSU13260	315	repl1
1397876	2.453	19.9687	TRUE	ykzB;tnrA;ykoL	BSU13320;BSU13310;BSU13330	-62;-133;-305	repl1	ykzB:hypothetical protein	ykzB -130 TGTCATATTTTCTAACA, ykzB -87 CGGAAGAAAAATTAACA	TnrA	proteins of unknown function
1397886	2.515	23.198	TRUE	ykzB;tnrA;ykoL	BSU13320;BSU13310;BSU13330	-52;-143;-295	repl2	tnrA:nitrogen sensing transcriptional regulator	tnrA -124 TGTTAATTTTTCTTCCG, tnrA -81 TGTTAGAAAATATGACA	TnrA, GlnR	biosynthesis/ acquisition of amino acids
1493532	1.018	7.12752	TRUE	rok	BSU14240	-255	repl1	rok: transcriptional repressor of genetic competence
1493598	0.928	7.28822	TRUE	rok	BSU14240	-189	repl2
1500758	0.866	5.76734	FALSE	yknU	BSU14320	869	repl1	yknU:putative ABC transporter (ATP-binding protein)			transporters
1500836	0.884	6.84712	FALSE	yknU	BSU14320	947	repl2
1539566	0.764	5.64411	FALSE	yktD	BSU14690	118	repl2	yktD:conserved hypothetical protein			proteins of unknown function
1539600	0.817	5.32886	FALSE	yktD	BSU14690	84	repl1
1616996	0.993	6.9038	FALSE	rluD;lspA	BSU15460;BSU15450	-214;252	repl1	rluD=ylyB:similar to pseudouridylate synthase			translation
1617006	1.077	8.78195	FALSE	rluD;lspA	BSU15460;BSU15450	-204;262	repl2	lspA:signal peptidase II			protein secretion
1686934	1.137	8.19239	FALSE	codV	BSU16140	-253	repl1	codV:site-specific tyrosine recombinase		CodY, TnrA secondary regulon (Mirouze et al., 2015)	DNA condensation/ segregation
1686934	0.971	7.7193	FALSE	codV	BSU16140	-253	repl2
1724058	0.958	7.58897	FALSE	rseP	BSU16560	29	repl2	rseP=rasP:control of cell division, and SigV and SigW activity			cell division
1724114	0.882	5.91051	FALSE	rseP	BSU16560	85	repl1
1724840	0.91	7.10777	FALSE	proS	BSU16570	-490	repl2	proS:prolyl-tRNA synthetase			translation
1724850	0.92	6.25056	FALSE	proS	BSU16570	-480	repl1
1812488	1.934	17.3734	FALSE	pksL	BSU17190	4567	repl2	pksL:polyketide synthase of type I		AbrB, CodY	biosynthesis of antibacterial compounds
1812532	1.952	15.4855	FALSE	pksL	BSU17190	4611	repl1
1877640	3.695	35.0276	FALSE	glnR	BSU17450	-319	repl2	glnR:transcriptional regulator (nitrogen metabolism)	glnR -82 TGTTAAGAATCCTTACA, glnR -59 TGACACATAATATAACA	GlnR, TnrA	glutamate metabolism, transcription factors and their control
1877662	3.766	31.7181	FALSE	glnR	BSU17450	-297	repl1
1938790	2.074	16.5772	TRUE	alsT;ynfC	BSU18120;BSU18110	-135;-314	repl1	alsT:putative amino acid carrier protein	alsT -240 GGGAAGAAATGATTACA, alsT -61 TGTTAAAAAATCTAACA	TnrA	transporters
1938790	2.21	20.1404	TRUE	alsT;ynfC	BSU18120;BSU18110	-135;-314	repl2	ynfC:unknown			proteins of unknown function
1998134	0.797	5.97494	TRUE	ppsA	BSU18340	-177	repl2	ppsA:plipastatin synthetase		AbrB	biosynthesis of antibacterial compounds
1998146	0.832	5.46309	TRUE	ppsA	BSU18340	-189	repl1
2066840	1.503	11.4676	FALSE	yobI	BSU18970	1416	repl1	yobI:putative NTPase with transmembrane helices		TnrA secondary regulon (Mirouze et al., 2015)	proteins of unknown function
2066874	1.389	11.9098	FALSE	yobI	BSU18970	1450	repl2
2082988	1.676	13.0157	FALSE	yobU	BSU19090	25	repl1	yobU:putative effector of transcriptional regulator			proteins of unknown function
2083088	1.403	12.0501	FALSE	yobU	BSU19090	-75	repl2
2130178	0.655	4.55138	FALSE	yoyD;yodE;yodF	BSU19579;BSU19570;BSU19580	1;-185;-199	repl2	yoyD:putative exported protein	yoyD -61 TGTGATCTTTTCTTACA	CodY, TnrA	proteins of unknown function
2130200	0.679	4.09396	FALSE	yoyD;yodF;yodE	BSU19579;BSU19580;BSU19570	23;-177;-207	repl1				putative amino acid transporter
2206672	0.963	6.63535	TRUE	yopQ	BSU20800	-97	repl1	yopQ:conserved hypothetical protein; phage Spbeta
2206672	0.952	7.52882	TRUE	yopQ	BSU20800	-97	repl2
2286478	0.761	5.61404	FALSE	ypqP	BSU21670	30	repl2	ypqP:C-terminal part of the split gene spsM	ypqP +20 TATCTGAAAAGCTGTTT*	TnrA secondary regulon (Mirouze et al., 2015)
2151904	0.686	4.1566	FALSE	ypqP;yotN	BSU19810;BSU19820	278;358	repl1
2389808	1.037	7.29754	FALSE	gpsA	BSU22830	380	repl1	gpsA:NAD(P)H-dependent glycerol-3-phosphate dehydrogenase			biosynthesis of lipids
2389908	0.983	7.8396	FALSE	gpsA	BSU22830	280	repl2
2552532	0.659	4.59148	FALSE	sinI;sinR	BSU24600;BSU24610	86;-121	repl2	sinI:antagonist of SinR		AbrB, ScoC, Spo0A	transcription factors and their control
2552608	0.825	5.40045	FALSE	sinR;sinI	BSU24610;BSU24600	-45;162	repl1	sinR:transcriptional regulator for post-exponential-phase response		AbrB, ScoC, Spo0A	transcription factors and their control
2709590	0.724	5.24311	TRUE	yrkK	BSU26480	-171	repl2	yrkK:putative integral inner membrane protein			proteins of unknown function
2709600	0.727	4.52349	TRUE	yrkK	BSU26480	-181	repl1
2752600	1.205	10.0652	TRUE	yraH;yraG;yraF	BSU26940;BSU26950;BSU26960	-47;-202;-465	repl2	yraH:putative lyase			proteins of unknown function
2752632	1.202	8.77405	TRUE	yraH;yraG;yraF	BSU26940;BSU26950;BSU26960	-79;-170;-433	repl1	yraG:putative spore coat protein		SigG	sporulation
								yraF:putative spore coat protein		SigG	sporulation
2897656	1.733	13.5257	TRUE	ysnD	BSU28320	-132	repl1	ysnD: spore coat protein	ysnD -141 TGGAAGATTTTATAACA, ysnD -97 TGACAGATCATCTTGCA	TnrA	sporulation
2897690	1.797	16	TRUE	ysnD	BSU28320	-98	repl2
2910812	0.769	4.89933	TRUE	lysC	BSU28470	-66	repl1	lysC:aspartokinase II alpha and beta subunit		L-box	biosynthesis/ acquisition of amino acids
2910824	0.664	4.6416	TRUE	lysC	BSU28470	-78	repl2
2972786	0.889	5.97315	FALSE	mutM	BSU29080	373	repl1	mutM:formamidopyrimidine-DNA glycosidase			DNA repair/ recombination
2972830	0.866	6.66667	FALSE	mutM	BSU29080	329	repl2
3028138	0.838	5.51678	TRUE	iscS;braB	BSU29590;BSU29600	-36;-159	repl1	iscS:cysteine desulfurase		NadR	biosynthesis of cofactors
3028150	1.151	9.52381	TRUE	iscS;braB	BSU29590;BSU29600	-48;-147	repl2	braB:branched-chain amino acid-Na+ symporter	braB -55 AGGAAGAAAATCTAACA*	TnrA secondary regulon (Mirouze et al., 2015), CodY, ScoC	transporters/ other, biosynthesis/ acquisition of amino acids
3036972	1	8.01003	FALSE	tyrS	BSU29670	369	repl2	tyrS:tyrosyl-tRNA synthetase		T-box	translation
3036994	0.875	5.84787	FALSE	tyrS	BSU29670	347	repl1
3112190	1.177	8.55034	FALSE	bceA	BSU30380	-102	repl1	bceA:bacitracin ABC efflux transporter (ATP-binding protein)		BceR	transporters, resistance against toxins/ antibiotics
3112212	0.998	7.98997	FALSE	bceA	BSU30380	-124	repl2
3282634	1.7	13.2304	FALSE	dhbF	BSU31960	5021	repl1	dhbF:iderophore 2,3-dihydroxybenzoate-glycine-threonine trimeric ester bacillibactin synthetase		AbrB, Fur	iron metabolism
3282634	1.551	13.5338	FALSE	dhbF	BSU31960	5021	repl2
3328526	2.958	27.6391	FALSE	pucH;pucR	BSU32410;BSU32420	61;-236	repl2	pucH:allantoinase		PucR	utilization of nucleotides, sporulation proteins
3328582	3.059	25.3915	FALSE	pucH;pucR	BSU32410;BSU32420	5;-180	repl1	pucR:transcriptional regulator of the purine degradation operon	pucR -140 TGTCAGTTTATGTAACA	PucR, TnrA	utilization of nucleotides, transcription factors and their control
3330396	1.485	12.8722	TRUE	pucJ	BSU32430	-106	repl2	pucJ:uric acid permease	pucJ -34 TGTTACTAAAGTTCACA	PucR, TnrA	transporters/ other, utilization of nucleotides
3330474	1.616	12.4787	TRUE	pucJ	BSU32430	-28	repl1
3336634	0.895	6.02685	FALSE	pucE	BSU32470	-362	repl1	pucE:xanthine dehydrogenase, iron-sulfur subunit		PucR	utilization of nucleotides
3336688	0.732	5.32331	FALSE	pucE	BSU32470	-416	repl2
3456424	0.645	4.45113	FALSE	yvzC;rghR	BSU33650;BSU33660	91;-243	repl2	yvzC:putative transcriptional regulator			transcription factors and their control
3456456	0.718	4.44295	FALSE	yvzC;rghR	BSU33650;BSU33660	59;-211	repl1	rghRA:transcriptional repressor			transcription factors and their control
3753764	3.286	30.9273	TRUE	pucI	BSU36470	-12	repl2	pucI:allantoin permease	pucI -78 AGTTTATATTAAGTGACA; pucI -56 TGTCAAAAACATAACG	PucR, TnrA (Mirouze et al., 2015)	purine utilization
3753776	3.355	28.0403	TRUE	pucI	BSU36470	-24	repl1
3756822	3.102	29.0827	FALSE	amtB;ywoB	BSU36510;BSU36500	32;-314	repl2	amtB=nrgA: ammonium transporter	amtB -102 TGTCAGGAAATCTTACA	TnrA	transporters, biosynthesis/ acquisition of amino acids, glutamate metabolism
3756878	3.613	30.349	FALSE	amtB;ywoB	BSU36510;BSU36500	88;-370	repl1
3769802	3.26	27.1902	FALSE	ywzF;ywzE;csbD	BSU36669;BSU36668;BSU36670	6;-349;490	repl1	ywzF: unknown		SigA, SigB	proteins of unknown function
3769868	3.081	28.8722	TRUE	ywzF;ywzE;csbD	BSU36669;BSU36668;BSU36670	-60;-415;424	repl2	csbD: unknown		SigB	proteins of unknown function
								ywzE: unknown	ywzFE-ureABC operon	SigB	proteins of unknown function
								ureA: urease	ureA -938 TGTGAATAAATATAACA; ureA -833 TGTAAACTTTTATAACA	CodY, GlnR, PucR, SigH, TnrA	utilization of nitrogen sources other than amino acids
3849222	0.785	5.85464	FALSE	speE;speB	BSU37500;BSU37490	394;-497	repl2	speE:spermidine synthase; polyamine metabolism			miscellaneous metabolic pathways
3849234	0.975	6.74273	FALSE	speE	BSU37500	382	repl1	speB:agmatinase			miscellaneous metabolic pathways
3880408	0.743	4.66667	FALSE	rocA	BSU37780	105	repl1	rocA:delta-1-pyrroline-5 carboxylate dehydrogenase		AbrB, AhrC, CodY, RocR, SigL	utilization of amino acids
3880430	0.712	5.12281	FALSE	rocA	BSU37780	83	repl2
3989176	0.908	6.14318	TRUE	yxkC;yxkD	BSU38850;BSU38840	-56;-413	repl1	yxkC:unknown	yxkC -31 TCGTACATTTTATTACA	TnrA	proteins of unknown function
3989198	0.886	6.86717	TRUE	yxkC;yxkD	BSU38850;BSU38840	-34;-435	repl2	yxkD:unknown			proteins of unknown function
4084502	0.64	4.401	TRUE	mmsA;iolR	BSU39760;BSU39770	-119;-297	repl2	mmsA:methylmalonate-semialdehyde dehydrogenase		CcpA, IolR	utilization of specific carbon sources
4084612	0.679	4.09396	TRUE	iolR;mmsA	BSU39770;BSU39760	-187;-229	repl1	iolR:transcriptional repressor		iolR	utilization of specific carbon sources, transcription factors and their control
4159544	1.462	12.6416	TRUE	yycC;yyzB;yycB	BSU40470;BSU40460;BSU40480	-33;-88;-246	repl2	yycC:conserved hypothetical protein	yycC -66 TGTGACATCTTCTTACA	TnrA, SigA	proteins of unknown function
4159554	1.553	11.915	TRUE	yycC;yyzB;yycB	BSU40470;BSU40460;BSU40480	-23;-98;-236	repl1	yyzB:hypothetical protein			proteins of unknown function
4207262	0.732	4.56823	TRUE	parA;yyaB	BSU40970;BSU40980	-104;-144	repl1	parA:chromosome partitioning protein; transcriptional regulator		Spo0A	DNA condensation/ segregation, sporulation
4207306	0.675	4.75188	TRUE	yyaB;parA	BSU40980;BSU40970	-100;-148	repl2	yyaB:putative integral inner membrane protein			proteins of unknown function
